# Supplementary material for: Long-term activation of anti-tumor immunity in pancreatic cancer by a p53-expressing telomerase-specific oncolytic adenovirus
Source: Br J Cancer. 2024 Feb 5;130(7):1187–95. doi: 10.1038/s41416-024-02583-0 (PMC10991504; doi:10.1038/s41416-024-02583-0)
Supplement: Supplementary file 2 — Source Data [file 41416_2024_2583_MOESM2_ESM.xlsx]

## Sheet: Fig. 1
Fig. 1a
Month	0.13	0.39	1.02	1.08	1.35	2	3.12	3.38	3.61	3.84	3.94	4.04	4.04	4.2	4.7	4.73	4.76	5.03	5.26	6.37	7.36	7.49	7.65	7.85	8.02	8.05	8.28	8.77	9.1	9.13	9.49	9.59	9.82	10.12	10.12	10.48	10.97	12.02	12.32	12.75	12.91	12.94	12.94	14.45	15.05	15.11	15.34	15.44	15.54
Low CD103	0	1	1	0	1	1	1	1	1	1	1	1	1	1	1	1	1	1	1	0	1	0	1	1	1	0	0	1	1	1	0	1	1	1	1	0	1	1	1	0	1	1	1	0	1	1	1	1	1
High CD103
Fig. 1b
Month	0	0.23	0.39	1.35	2.17	3.12	3.12	4.04	4.2	4.7	4.73	5.03	5.88	7.1	7.36	7.62	7.75	8.02	8.21	9.1	9.4	9.49	10.12	10.12	10.28	10.48	10.97	11.1	11.6	11.99	12.32	12.45	12.88	12.94	12.94	14.13	15.05	15.18	15.21	15.31	15.34	15.34	15.54	15.64	15.77	15.8	15.87	15.93	16.13
Low CD8	0	0	1	1	1	1	0	1	1	1	1	1	1	1	1	0	1	1	1	1	0	0	1	1	1	0	1	0	1	1	1	0	0	1	1	1	1	0	0	1	1	0	1	1	1	1	0	1	0
High CD8
Fig. 1f
Poor-Upfront	Poor-NAC	Good-Upfront	Good-NAC
9.16667	27.6667	40	65.3333
20.1667	17.5	63.6667	120.667
13.6667	35	53.3333	57.8333
Fig. 1g
Poor Prognosis	Good Prognosis	Upfront	NAC
9.16667	40	40	27.6667
20.1667	63.6667	63.6667	17.5
13.6667	53.3333	53.3333	35
27.6667	65.3333	9.16667	65.3333
17.5	120.667	20.1667	120.667
35	57.8333	13.6667	57.8333
Fig. 1h
Poor-Upfront	Poor-NAC	Good-Upfront	Good-NAC
21.1667	39.1667	47.6667	59.8333
19	7.66667	32.5	74
39.6667	16.3333	42.6667	55.3333
Fig. 1i
Poor Prognosis	Good Prognosis	Upfront	NAC
39.1667	59.8333	21.1667	39.1667
7.66667	74	19	7.66667
16.3333	55.3333	39.6667	16.3333
21.1667	47.6667	47.6667	59.8333
19	32.5	32.5	74
39.6667	42.6667	42.6667	55.3333
Fig. 1j
Poor-Upfront	Poor-NAC	Good-Upfront	Good-NAC
1.83333	15.5	33.3333	49.1667
15.5	12.8333	35	32
11.1667	1.16667	19.6667	16.8333
Fig. 1k
Poor Prognosis	Good Prognosis	Upfront	NAC
1.83333	33.3333	1.83333	15.5
15.5	35	15.5	12.8333
11.1667	19.6667	11.1667	1.16667
15.5	49.1667	33.3333	49.1667
12.8333	32	35	32
1.16667	16.8333	19.6667	16.8333
[truncated: 135 more columns]

## Sheet: Fig. 2
Fig. 2b
Fig. 2c
SLEC				MPEC				TEMp				TCMp
Naive	OBP-702	Tumor	Tumor+OBP-702	Naive	OBP-702	Tumor	Tumor+OBP-702	Naive	OBP-702	Tumor	Tumor+OBP-702	Naive	OBP-702	Tumor	Tumor+OBP-702
0.0360175	0.120173	0.0298484	0.453737	5.09219	4.17873	2.7958	6.82241	0.584856	0.546239	0.340271	1.96619	4.17288	2.48175	2.09735	1.90897
0.0486161	0.151887	0.0107333	0.536764	4.88676	3.85723	2.76739	5.49026	0.462691	0.68879	0.434697	1.4252	3.85576	2.12642	1.90158	2.17482
0.0249938	0.115336	0.0308027	0.311736	2.95119	4.05507	4.25077	6.69315	0.363371	0.737784	0.761007	1.48329	2.23213	2.3653	2.63091	2.3044
0.0196688	0.100721		0.289334	4.48629	4.07478		4.51981	0.681257	0.586655		0.911402	3.11304	2.48445		1.7732
Fig. 2e
	0	2	4	7	11	14	16	18	21	24	28	(days)
Control	99.9233	120.084	129.671	143.83	147.587	161.493	172.827	187.872	242.113	308.332	404.219
OBP-702	96.4548	79.7722	66.7977	65.418	61.5688	83.646	85.6178	98.9955	128.464	165.255	214.072
Fig. 2g
CD8			TRM
Control	OBP-702		Control	OBP-702
4.2517	8.8679		2.33844	5.2604
1.63311	11.9394		0.824481	7.13835
3.80245	9.05675		2.22902	5.45478
	11.8691			8.76006
	9.57711			4.56053
Fig. 2i
TEM			TCM
Control	OBP-702		Control	OBP-702
1.40171	2.47724		5.55123	4.32204
1.21532	1.89228		5.2779	4.63679
1.13586	2.88503		5.51443	5.14306
1.50603	2.60187		6.28821	2.38137
1.25161	3.07287		5.3049	2.32922

## Sheet: Fig. 3
Fig. 3a
SLEC				MPEC				TEMp				TCMp
Control+DMSO	OBP702+DMSO	OBP-702+A-438079		Control+DMSO	OBP702+DMSO	OBP-702+A-438079		Control+DMSO	OBP702+DMSO	OBP-702+A-438079		Control+DMSO	OBP702+DMSO	OBP-702+A-438079
0.227748	1.18442	0.262308		7.2418	7.76451	6.26355		0.230631	0.978294	0.395736		7.51222	8.50862	6.93147
0.211217	0.98984	0.377424		8.50184	8.7744	4.99738		0.233372	1.22217	0.749607		8.61278	9.72615	6.22423
0.132362	1.42945	0.303667		5.43964	7.99956	8.3079		0.333039	1.23021	0.653344		6.37458	9.34203	9.17785
0.17311	0.64631			7.77073	8.08319			0.284395	0.788499			8.22786	8.98979
0.246993				6.16896				0.29698				6.4819
Fig. 3b
PANC-1				PAN02				CT26
0	10	100	(MOI)	0	10	100	(MOI)	0	10	100	(MOI)
43.6228	43.5326	54.5542		6.70933	24.8779	105.947		65.1782	92.8328	309.803
33.78	44.982	59.3404		10.382	17.9756	50.9728		69.2106	86.9538	280.238
37.3035	39.3777	54.8248		13.9169	18.8598	113.403		61.0823	85.6157	293.099
35.3131	36.4017	54.5542
40.286	38.1152	59.7913
Fig. 3c
Fig. 3d
PANC-1							PAN02							CT26
Control	5-FU	GEM	nab-PTX	OXA	OBP-702		Control	5-FU	GEM	nab-PTX	OXA	OBP-702		Control	5-FU	GEM	nab-PTX	OXA	OBP-702
9.7545	7.47887	7.89531	11.6558	13.4533	18.6328		20.5125	20.5988	29.6984	27.9948	22.6389	166.504		89.1375	54.4053	57.8713	100.287	56.3954	430.261
8.39754	12.0941	4.76807	7.02031	9.75294	15.3146		23.6541	19.1296	30.7031	22.6996	27.934	186.586		81.7174	43.0562	47.4056	90.2414	59.6179	416.005
9.16337	12.2469	4.26428	6.29816	10.2918	17.6909		16.9701	26.0726	29.8503	20.9657	24.8611	137.172		78.7364	53.4557	46.3679	88.9596	55.9039	410.858
Fig. 3e
H1299					PANC-1					PAN02					CT26
Control	Ad-p53	OBP-301	OBP-702		Control	Ad-p53	OBP-301	OBP-702		Control	Ad-p53	OBP-301	OBP-702		Control	Ad-p53	OBP-301	OBP-702
58.022	90.2897	68.3932	87.4449		40.7826	53.7109	60.4252	90.938		15.0562	15.1425	23.3041	37.1778		99.2024	173.919	160.141	292.533
44.1686	89.1843	69.0994	116.115		38.5778	57.7202	75.8549	99.657		16.5496	15.564	22.3871	38.7836		177.321	166.194	159.22	308.179
45.581	101.484	66.8182	103.39		38.6814	52.4567	56.4159	100.057		15.3111	16.4372	23.7933	36.1381		171.548	159.276	148.288	337.211
49.2024	107.905	51.9063	95.1591		40.3323	38.6314	44.992	78.1097
					41.9046	37.7885	39.006	80.4903
Fig. 3g
DC			Macrophage
Control	OBP-702		Control	OBP-702
28.1	20.7		-9.61	50.6
34.8	42		-15.5	61.6
39.1	31.9		-14.7	38.3
16.2	29.3		-12	20.5
37.2	54		-6.04	67.1
Fig. 3h
TGF-beta
Control	OBP-702
97.3667	91.2219
87.2858	92.5851
96.7069	84.9124
89.5526	103.217
83.9112	94.1911

## Sheet: Fig. 4
Fig. 4a
Injected		0	3	7	10	14	17	21	24	28	32	34	(days)
Control		105.319	115.628	119.79	119.409	133.528	143.08	229.078	291.291	388.171	460.959	562.91
GEM+nabPTX		104.425	94.8726	96.7889	90.3525	87.4507	92.8189	108.42	129.252	211.345	237.843	326.953
OBP-702		105.411	91.5718	89.6611	80.9019	96.2528	104.799	146.428	180.315	258.58	298.552	365.768
GEM+nabPTX+OBP-702		103.709	86.8245	84.2416	73.7338	68.8971	64.7609	65.3465	77.118	106.932	130.082	161.203
Un-Injercted		0	3	7	10	14	17	21	24	28	32	34	(days)
Control		93.3421	111.309	107.704	118.279	141.622	156.22	236.32	281.918	377.139	442.916	530.123
GEM+nabPTX		87.8676	92.016	87.7108	83.1889	89.5603	98.9916	123.528	152.655	239.114	297.912	391.108
OBP-702		89.8757	90.3133	95.642	79.5247	103.715	122.913	165.962	189.552	262.756	313.773	437.035
GEM+nabPTX+OBP-702		85.6553	83.1495	83.6777	73.5111	74.4566	66.2213	84.7345	110.676	158.216	242.079	265.477
Fig. 4b
Injected	0	2	4	7	10	14	17	21	24	28	(days)
Control	96.5229	106.502	118.401	129.691	135.087	164.41	208.803	238.677	332.642	417.018
Anti-CD8a	96.3207	106.86	113.907	119.302	117.631	152.372	187.349	224.761	286.016	353.803
GEM+nabPTX+OBP-702＋Anti-CD8a	93.3597	89.6191	76.7433	90.9411	93.385	102.197	109.64	121.069	157.397	189.925
GEM+nabPTX+OBP-702＋PBS	98.5032	88.2223	80.8313	94.9413	80.971	88.2469	87.2392	111.082	145.858	175.066
Uninjected	0	2	4	7	10	14	17	21	24	28	(days)
Control	81.7789	92.2157	105.664	120.095	125.095	147.549	184.494	223.471	298.025	348.557
Anti-CD8a	86.8672	96.0774	99.9293	110.17	120.934	148.755	189.606	220.992	291.901	376.953
GEM+nabPTX+OBP-702＋Anti-CD8a	83.0953	79.6097	76.054	83.084	78.4591	96.4777	112.251	134.043	177.008	202.984
GEM+nabPTX+OBP-702＋PBS	89.7643	80.7694	78.1084	76.0305	67.9662	71.9614	70.0723	87.8324	119.577	152.582
Fig. 4d
SLEC					MPEC					TEMp					TCMp
Control	GN	OBP-702	GN+702		Control	GN	OBP-702	GN+702		Control	GN	OBP-702	GN+702		Control	GN	OBP-702	GN+702
0.0791406	0.102559	0.562224	0.988659		3.39294	2.89424	4.07115	4.97056		0.121237	0.163399	0.520645	0.550669		2.99724	2.4562	2.98648	3.47848
0.0890699	0.0775423	0.29333	1.04345		3.25378	2.29857	3.23574	3.3014		0.158144	0.134776	0.623098	0.550804		2.74662	1.94594	2.06788	1.99282
0.0617643	0.069218	0.741826	0.620152		2.58175	3.6303	3.7616	3.32533		0.130587	0.160294	0.463189	0.552782		2.18999	3.1221	2.90036	2.37869
0.0835437	0.0619842	0.367408	0.705829		2.36102	4.17419	3.56831	4.72947		0.172536	0.52598	0.352564	0.463713		1.97417	2.96639	2.64794	2.90334
0.121047	0.108611	0.668572	1.13181		3.70202	3.97897	4.89345	4.22969		0.233688	0.201707	0.717965	0.556166		3.2481	3.27041	3.44517	2.94024
Fig. 4f
CD8
Injected					Un-Injected
Control	GN	OBP-702	GN+702		Control	GN	OBP-702	GN+702
2.20695	3.45498	30.7692	14.921		8.49421	2.48557	19.9859	9.59137
7.59668	12.4537	21.8456	9.14836		21.5625	9.86998	11.0704	30.7888
7.84745	3.57143	22.4791	18.811		10.8703	6.46516	13.8599	10.0782
7.27273	1.34021		28.5024		15.7143	7.19711	10.1852	33.21
15.7665	5.32095				14.587	3.7415	22.2287	15.7124
11.1652	3.08622				10.4455	12.2203	28.7112	26.0364
	5.64972					7.58514		19.1453
TRM
Injected					Un-Injected
Control	GN	OBP-702	GN+702		Control	GN	OBP-702	GN+702
0.740999	0.971712	7.69231	5.42523		2.3166	0.710164	5.01412	1.16345
0.811993	3.70645	3.91997	2.94914		1.25	2.54137	5.21384	4.07125
2.95858	1.02416	6.68962	7.00803		3.08703	2.14106	4.91803	1.61068
3.63036	0.24055		3.1401		3.21429	1.26582	2.77778	4.81158
2.27273	2.25225				1.58172	1.87075	3.09218	2.66312
4.68626	0.636335				2.53456	1.20782	6.59158	3.39196
	1.88324					2.32198		3.4188
Fig. 4h
TEM					TCM
Control	GN	OBP-702	GN+702		Control	GN	OBP-702	GN+702
0.402732	0.377351	1.42555	0.889128		2.36522	1.8806	1.97684	1.29217
0.43311	0.603515	1.25789	1.07936		2.1454	2.98491	2.24196	1.49198
0.814641	0.433023	0.889012	1.13378		2.80388	1.64218	0.999644	2.02614
1.16656	0.547876	1.20148	0.938641		3.40822	3.20971	2.12935	2.16048
0.415902	0.398286	1.06402	0.723468		2.05818	1.96312	1.84551	1.56925
0.510523	0.307269	1.15913	1.3024		1.88581	1.93975	2.08527	2.92356
0.489586	0.419454	1.11465	0.580787		2.71279	2.47425	1.88871	2.0367

## Sheet: Fig. 5
Fig. 5b
Before resection		0	2	4	7	(days)	after re-inoculation		0	2	5	7	9	12	15	19	21	23	26	28	(days)
Control		72.7131	79.1282	85.072	103.22			Control	0	106.518	125.119	138.454	151.609	164.953	174.346	170.982	191.726	238.942	315.847	401.76
OBP-702		72.2382	73.7927	70.1668	76.9569			OBP-702	0	107.196	104.523	121.909	112.333	96.088	78.6732	81.6188	97.0912	121.636	170.546	200.272
GEM+nabPTX		70.9922	70.0242	65.9247	62.5708			GEM+nabPTX	0	104.065	118.787	133.384	131.38	135.845	126.691	124.518	134.269	154.013	182.665	246.882
GEM+nabPTX+OBP-702		72.9338	63.3705	54.7237	52.8501			GEM+nabPTX+OBP-702	0	122.228	118.957	120.782	119.379	105.745	94.7662	77.0678	67.3575	63.2558	77.374	95.463
Fig. 5c
Before resection		0	2	4	7	(days)	after re-inoculation		0	4	7	11	14	17	21	23	25	28	(days)
Control		99.21	102.871	107.487	114.08			Control	0	110.03	127.579	118.058	127.073	148.576	172.555	191.01	225.187	297.762
Anti-CD8a		100.078	104.907	114.424	119.32			Anti-CD8a	0	108.802	128.881	103.441	97.3512	117.834	147.242	172.764	208.511	250.07
GEM+nabPTX+OBP-702＋Anti-CD8a		100.623	89.1241	74.8123	66.3519			GEM+nabPTX+OBP-702＋Anti-CD8a	0	119.447	129.767	103.06	103.949	107.637	135.417	147.196	172.262	215.26
GEM+nabPTX+OBP-702＋PBS		102.527	84.1064	70.2514	66.156			GEM+nabPTX+OBP-702＋PBS	0	107.484	95.3793	63.3357	59.0836	67.4189	74.9945	80.9944	100.426	130.427
Fig. 5e
Control	GEM+nab-PTX	OBP-702	GEM+nab-PTX+OBP-702
28.6667	17.3333	53.6667	96.3333
12	64	38.6667	67.6667
13.3333	21.6667	32.3333	9.66667
16.3333	4.66667	68	100
26	47.3333	22.3333	39.6667
21.3333	29.6667	30.3333
	48.3333
Fig. 5g
SLEC					MPEC					TEMp					TCMp
Control	GEM+nab-PTX	OBP-702	GEM+nab-PTX+OBP-702		Control	GEM+nab-PTX	OBP-702	GEM+nab-PTX+OBP-702		Control	GEM+nab-PTX	OBP-702	GEM+nab-PTX+OBP-702		Control	GEM+nab-PTX	OBP-702	GEM+nab-PTX+OBP-702
0.136203	0.098862	0.559639	0.77064		8.64744	6.91515	7.79432	8.47306		0.294614	0.253226	0.722175	0.868215		8.27732	6.58214	6.89299	7.32805
0.101097	0.173595	0.524612	0.41268		8.71487	8.7288	6.91172	7.60828		0.253598	0.316999	0.664854	0.786924		8.40816	8.32123	6.10142	6.47948
0.139337	0.15012	0.457757	0.754215		7.71891	7.46931	8.2446	8.9384		0.330714	0.39198	0.850831	0.871576		7.32776	6.97391	7.25777	7.55596
0.116167	0.117445	0.546187	0.4376		8.1055	6.9786	8.14862	7.24763		0.310869	0.326803	1.00576	0.95408		7.73573	6.57521	7.00675	5.72636
0.104219	0.192274	0.288502	0.478935		9.48915	4.30772	8.29122	7.87475		0.312657	0.271903	0.738713	0.921615		9.11049	3.96784	7.41101	6.06014
Fig. 5i
TEM					TCM
Control	GEM+nab-PTX	OBP-702	GEM+nab-PTX+OBP-702		Control	GEM+nab-PTX	OBP-702	GEM+nab-PTX+OBP-702
0.455214	1.7188	0.862659	3.22935		8.70122	7.07922	5.65692	3.89717
0.537508	1.48232	1.60862	3.88892		8.85399	8.12074	6.06225	4.85173
0.523341	0.925362	1.10858	5.00169		7.61872	8.12072	4.44882	3.52096
0.749184	1.98513	0.856804	4.62563		6.81629	8.73593	4.51164	3.50331
0.753372	1.3756	0.874408	4.16105		7.34981	6.61421	6.31773	4.66624

## Sheet: Fig. S2
Fig. S2b
	CT26			PAN02
2:00:00	1.1772	0.867288	0.955508	0.880639	1.12919	0.990166
24:00:00	3.77358	3.86929	4.21563	82.6136	118.477	124.009
48:00:00	23.1661	20.1359	23.5513	242.725	256.793	196.607
Fig. S2c
PANC-1					PAN02					CT26
(MOI)	average	SD	relative average	relative SD	(MOI)	average	SD	relative average	relative SD	(MOI)	average	SD	relative average	relative SD
0	2.07606	0.0743813	1	0.0358281	0	1.58678	0.0494313	1	0.031152	0	2.68996	0.0190519	1	0.00708258
1	1.97608	0.0990566	0.951841	0.0477137	1	1.42896	0.0680698	0.900541	0.042898	10	2.69236	0.0246446	1.00089	0.00916171
5	1.57164	0.14985	0.75703	0.0721799	5	1.10916	0.114361	0.699	0.0720708	50	2.69454	0.0177503	1.0017	0.00659872
10	1.4882	0.187351	0.716839	0.0902433	10	0.99026	0.0878238	0.624069	0.0553472	100	2.72106	0.0711195	1.01156	0.0264389
50	1.44822	0.306817	0.697581	0.147788	50	0.77516	0.0722437	0.488511	0.0455285	500	1.7955	0.305808	0.667482	0.113685
100	1.0892	0.132485	0.524648	0.0638157	100	0.69228	0.0498564	0.43628	0.0314198	1000	0.86068	0.224679	0.31996	0.0835249
Fig. S2e
Fig. S2g
PANC-1			PAN02
Control	OBP-702		Control	OBP-702
1.67	3.79		0.447	1.2
1.23	3.42		0.238	0.312
1.79	3.24		0.062	0.85
0.969	4.01		0.211	1.17

## Sheet: Fig. S3
Fig. S3a
SLEC					MPEC					TEMp					TCMp
Naïve	OBP-702	Tumor	Tumor+OBP-702		Naïve	OBP-702	Tumor	Tumor+OBP-702		Naive	OBP-702	Tumor	Tumor+OBP-702		Naive	OBP-702	Tumor	Tumor+OBP-702
0.0595688	0.19256	0.0822189	0.527023		4.26803	4.4322	3.60085	5.55401		0.132017	0.47144	0.239945	1.69842		3.70615	3.43786	2.55382	2.5199
0.0664175	0.152878	0.109557	0.748659		4.32486	4.6953	4.98951	5.19395		0.106577	0.512303	0.215401	1.57579		3.89083	3.4983	4.05177	2.1166
0.0307509	0.320648	0.0903288	0.855358		5.15348	5.0778	4.06881	6.39395		0.188123	0.986473	0.275001	2.26073		4.55475	3.5499	2.63158	2.35173
0.0621184	0.242734	0.0621181	0.539101		5.70957	4.83993	3.4635	5.55252		0.220077	0.698681	0.196427	1.36412		4.89493	3.70826	2.44947	2.1324
0.0677427	0.148069	0.0527386	1.22767		7.02168	4.70827	4.24471	5.06149		0.13254	0.783603	0.254652	1.67159		6.19993	3.01462	3.07692	1.18519
Fig. S3b
	0	2	4	7	10	14	17	21	(days)
Control	87.9116	137.391	227.455	392.129	617.308	945.46	1122.99	2443.67
OBP-702	86.9877	113.625	104.766	92.3625	100.053	106.665	98.156	90.0163
Fig. S3c
CD8			TRM
Control	OBP-702		Control	OBP-702
21.1431	33.1045		1.8665	5.54382
26.1019	41.8438		2.38381	3.40507
20.9711	29.2449		1.62707	2.56576
26.871	32.097		1.45161	4.53087
20.2474			1.79407
27.9152			3.53357
Fig. S3d
TEM			TCM
Control	OBP-702		Control	OBP-702
0.415917	1.67967		13.2904	16.2592
0.313313	1.59609		11.8884	15.8784
0.891536	2.66148		12.4428	14.912
0.768641	2.32401		12.2878	15.8432
1.03235	2.40821		13.8947	15.2763
1.18122	2.68443		14.2223	15.6073

## Sheet: Fig. S4
Fig. S4b
H1299				PANC-1				PAN02				CT26
0	10	100		0	100	1000		0	100	1000		0	100	1000	(MOI)
22.4817	41.8442	83.9528		15.9002	16.6613	23.1502		24.058	30.912	46.0606		168.703	186.587	199.997
22.4551	39.5504	91.3668		12.2879	18.0157	19.1802		22.7844	31.5679	47.8671		185.456	176.336	178.233
26.7213	45.8707	98.9691		15.6391	22.5078	17.7546		29.8053	25.9464	47.9491		183.83	203.246	205.008
32.0032	45.8974	100.114		15.1408	15.1882	20.0125		34.402	29.8463	45.8966		163.193	183.469	182.567
Fig. S4c
H1299				PANC-1				PAN02				CT26
0	100	1000		0	100	1000		0	100	1000		0	100	1000	(MOI)
21.1852	36.9989	61.1069		35.4612	43.8133	65.0273		27.984	31.6511	74.3876		98.0638	109.856	114.882
19.6071	35.7502	67.1389		20.808	34.4223	78.2645		27.6894	29.5861	76.3684		97.9848	111.044	173.097
18.5701	39.6612	58.1842		32.6579	39.6517	63.5824		25.7928	29.8386	71.8176		99.015	94.7786	190.864
20.1482	41.6175	71.781		24.0173	47.7729	62.0509
Fig. S4d
H1299
	Ad-p53			OBP-301			OBP-702
(MOI)	Relative cellviability	Relative SD		Relative cellviability	Relative SD		Relative cellviability	Relative SD
0	1	0.02		1	0.024		1	0.041
1	0.95	0.044		0.988	0.012		1.041	0.049
5	0.987	0.048		1.01	0.024		1.097	0.065
10	1.111	0.052		1.047	0.036		1.053	0.031
50	1.188	0.068		1.004	0.021		0.849	0.029
100	1.08	0.043		0.943	0.039		0.81	0.032
500	0.479	0.037		0.796	0.018
1000	0.315	0.014		0.751	0.011
PANC-1
	Ad-p53			OBP-301			OBP-702
(MOI)	Relative cellviability	Relative SD		Relative cellviability	Relative SD		Relative cellviability	Relative SD
0	1	0.034		1	0.015		1	0.025
1	1.042	0.029		0.975	0.034		1.062	0.099
5	1.047	0.06		0.957	0.036		1.097	0.078
10	1.073	0.042		0.968	0.023		1.043	0.024
50	1.113	0.068		0.968	0.04		1.001	0.039
100	1.105	0.053		0.99	0.057		0.918	0.03
500	1.164	0.064		0.927	0.037
1000	1.187	0.102		0.855	0.03
PAN02
	Ad-p53			OBP-301			OBP-702
(MOI)	Relative cellviability	Relative SD		Relative cellviability	Relative SD		Relative cellviability	Relative SD
0	1	0.028		1	0.056		1	0.039
1	0.972	0.021		0.996	0.06		0.908	0.055
5	0.957	0.013		0.96	0.056		0.883	0.075
10	0.957	0.024		0.987	0.057		0.778	0.049
50	1.012	0.073		0.882	0.075		0.532	0.02
100	0.957	0.051		0.718	0.069		0.503	0.026
500	0.9	0.048		0.528	0.025
1000	0.829	0.071		0.495	0.02
CT26
	Ad-p53			OBP-301			OBP-702
(MOI)	Relative cellviability	Relative SD		Relative cellviability	Relative SD		Relative cellviability	Relative SD
0	1	0.104		1	0.026		1	0.067
1	0.988	0.095		0.956	0.046		1.127	0.145
5	0.957	0.112		1.058	0.096		1.142	0.142
10	1.074	0.145		1.07	0.088		1.062	0.121
50	1.1	0.087		1.099	0.15		0.953	0.029
100	1.008	0.182		1.073	0.13		0.994	0.026
500	0.891	0.084		0.921	0.053
1000	0.94	0.123		0.918	0.047

## Sheet: Fig. S5
Fig. S5a
	Control			GEM+nab-PTX			OBP-702			GEM+nab-PTX+OBP-702
	Relative cellviability	Relative SD		Relative cellviability	Relative SD		Relative cellviability	Relative SD		Relative cellviability	Relative SD
PANC-1	1	0.019		0.71	0.034		0.683	0.043		0.418	0.029
PAN02	1	0.022		0.623	0.048		0.616	0.069		0.382	0.041
Fig. S5b
	OBP-702 3MOI		OBP-702 5MOI			OBP-702 3MOI		OBP-702 5MOI
150nM+10nM	0.707		0.748		30nM+10nM	0.535		0.789
200nM+10nM	0.706		0.753		50nM+10nM	0.46		0.5
150nM+20nM	0.716		0.814		30nM+30nM	0.374		0.572
200nM+20nM	0.638		0.715		50nM+30nM	0.312		0.427
Fig. S5c
Fig. S5e
PANC-1	Control			GEM			nab-PTX			OBP-702
SubG1	2.96	2.57	2.18	7.56	10	8.32	19.6	19.9	21.5	5.3	4.23	4.69
G1	55.1	48.2	52.3	68.3	61	64.7	21.5	22	20.5	5.41	5.2	5.51
S	13.5	14.8	14.9	12.4	15.6	14	14.9	14.5	13.7	5.51	5.34	5.9
G2/M	25.3	29.3	27.1	10.8	12.2	11.8	31.6	31.2	31.6	28.8	30.7	29.4
Multiple Nuclear	2.98	5.04	3.39	0.765	1.03	0.956	12.2	12.1	12.4	44.7	44	43.9
PAN02	Control			GEM			nab-PTX			OBP-702
SubG1	0.526	0.361	0.331	13	18.6	14.1	12.8	12.8	8.96	0.867	1.36	1.12
G1	63.3	62.9	62.1	64.5	59.2	64	8.11	7.58	7.62	29.9	30.1	28.1
S	17.5	17.7	17.8	15.1	14.7	14.7	7.28	6.89	11.3	35	35.3	36.4
G2/M	17.9	18.1	18.9	17.9	18.1	18.9	63.5	64.1	60.8	22.2	22.6	23
Multiple Nuclear	0.724	0.837	0.799	1.26	1.64	1.62	8.12	8.5	11.1	12	10.5	11.3
Fig. S5g
PANC-1	Control			GEM+nab-PTX			OBP-702			GEM+nab-PTX+OBP-702
SubG1	2.35	2.93	2.99	7.17	7.02	6.81	2.98	3.15	3.4	5.21	5.9	5.43
G1	53.2	50.9	51	44.3	44.9	46.6	14.4	14.9	15.3	15.6	17.3	18.7
S	12.2	14.1	12.7	14.8	14.7	14.7	7.98	8.38	8.42	10.1	10.3	10
G2/M	27	25.9	26.2	25	25.3	24.4	24.7	24.4	25	25.7	25.4	26.3
Multiple Nuclear	4.59	5.17	6.24	7.8	7.04	6.33	41.2	40.2	39	36	34	32.9
PAN02	Control			GEM+nab-PTX			OBP-702			GEM+nab-PTX+OBP-702
SubG1	1.45	0.463	0.401	24.7	16.1	18.9	1.07	0.898	0.868	14	14	20.1
G1	65.4	64.8	64.6	39.2	38.1	39.1	46.8	45.5	46.6	24.6	22.3	21.9
S	14.6	15.6	16.2	18.9	21.8	19.8	22.5	23.7	22.1	24.6	23.9	22.5
G2/M	17.6	18.1	17.9	15.2	21	19.3	24.3	24.6	24.6	24.9	26.3	22.8
Multiple Nuclear	0.986	0.975	0.867	1.92	3.02	2.85	5.29	5.27	5.81	11.8	13.4	12.6
Fig. S5i
PANC-1						PAN02
Control	GEM+nab-PTX	OBP-702	GEM+nab-PTX+OBP-702			Control	GEM+nab-PTX	OBP-702	GEM+nab-PTX+OBP-702
1.02	9.13	6.97	9.58			2.86	17.8	15.4	22.4
1.07	7.2	6.54	11.2			2.16	19.5	14.6	18
1.43	8.58	7.96	10.8			4.3	19.8	14.1	18.8
1.69	8.62	7.6	11.3
Fig. S5j
PANC-1				PAN02
GEM+nabPTX	Control	200nM-20nM	2000nM-200nM		Control	50nM-30nM	500nM-300nM
	20.2219	19.8842	21.1239		15.6432	18.8677	19.2103
	22.1384	26.6468	16.548		30.4154	26.8484	26.2547
	24.6628	23.4231	16.5705		17.8386	17.1976	21.8623
	22.1159	22.6353	22.7928		19.8741	23.2585	20.1709
Fig. S5k
OBP-702	0MOI	10MOI	100MOI		0MOI	10MOI	100MOI
GEM+nabPTX	200nM-20nM	200nM-20nM	200nM-20nM		50nM-30nM	50nM-30nM	50nM-30nM
	23.6149	17.6018	30.9524		16.548	17.7876	28.9927
	19.4214	24.0098	30.7732		15.4659	23.198	24.1
	16.9488	19.1252	31.683		17.9902	18.2378	26.1066
	16.7908	19.7966	35.3222		14.924	16.0961	31.8321

## Sheet: Fig. S6
Fig. S6c
CD8+	Naive	1week	2weeks	5weeks
	11.5	0.224944	0	4.52
	19.5	0.183781	1.94	9.1
	11.5	0.219918	0.885	6.25
	7.95	0.01885	1.17
		0.154268

[truncated: 1 more sheets: Fig. S7]
